# Supplementary material for: CD73 Activity is Dispensable for the Polarization of M2 Macrophages
Source: PLoS One. 2015 Aug 10;10(8):e0134721. doi: 10.1371/journal.pone.0134721 (PMC4530872; doi:10.1371/journal.pone.0134721)
Supplement: S1 Dataset — (XLS) [file pone.0134721.s008.xls]

## Sheet: Human Enzymatic data
Enzymatic activity (nmol/(10^6 cells*h))													Experiments with CD73 inhibitor AMPCP
	5'nucleotidase	5'nucleotidase		ATPase	ATPase		ADPase	ADPase		Adenylate Kinase	Adenylate Kinase		5'nucleotidase	5'nucleotidase
#	M(LPS+TNF)	M(IL-4+M-CSF)		M(LPS+TNF)	M(IL-4+M-CSF)		M(LPS+TNF)	M(IL-4+M-CSF)		M(LPS+TNF)	M(IL-4+M-CSF)		PBMCs	PBMCs + AMPCP
1	2.147	0.5042		196.691	241.222		85.0174	167.87		406.089	312.116		14.1855	-2.8526
2	2.9758	0.0455		231.872	286.852		29.7272	136.906		289.985	283.381		7.5847	1.4538
3	9.0329	0.0365		206.787	239.363		72.6263	132.671		462.018	546.207		10.9172	-0.2664
4	5.2422	-0.0825		512.558	590.673		248.019	370.983		647.924	661.575		25.6972	1.7205
5	1.0501	-1.1735		404.577	778.579		261.78	463.828		354.41	410.17		1.8704	-4.2181
6	1.9658	-0.6521		423.46	626.904		123.063	509.604		295.071	486.767		6.083	-2.8528
7	4.7405	-0.6499		276.466	307.557		92.9643	245.622		178.487	389.699		13.4425	-2.0092

## Sheet: Human Flowcytometry
Percentage of CD14 positive cells
#	M(LPS+TNF)	M(LPS+TNF)+AMPCP	M(IL-4+M-CSF)	M(IL-4+M-CSF)+AMPCP
1	75	76.8	55.1	55.6
2	73.9	71.8	45.2	45.6
3	76.2	72.7	22.72	35.23
4	82.65	82.38	58.09	69.79
5	61.81	60.74	30.86	53.17
6	61.2	55.46	32.34	50.95
7	76.58	78.08	10.86	21.49
8	73.39	70.8	48.94	61.64
Percentage of CD14+ cells, which are CD73 positive
#	M(LPS+TNF)	M(LPS+TNF)+AMPCP	M(IL-4+M-CSF)	M(IL-4+M-CSF)+AMPCP
1	6.62	3	0.55	0.15
2	19.44	7.79	0.44	0.18
3	20.22	6.33	0.23	0
4	43.47	22.05	-0.26	-0.18
5	21.94	6.45	0.4	1.79
6	18.55	6.09	3.35	5.56
7	30.93	17.57	0.42	0.41
8	25.7	12.43	0.75	1.4
Percentage of CD14+ cells, which are CD206 positive
#	M(LPS+TNF)	M(LPS+TNF)+AMPCP	M(IL-4+M-CSF)	M(IL-4+M-CSF)+AMPCP
1	-3.88	-4.02	62.43	60.13
2	-2.87	-2.71	55.03	47.23
3	-3.18	-3.04	84.19	85.06
4	0.79	2.33	80.05	80.11
5	44.12	49.43	82.92	90.46
6	7.31	9.03	92.75	95.15
7	33.64	43.07	86.4	89.83
8	4.15	3.91	91.66	94.56
Additional experiments:
Percentage of CD14 positive cells
#	M(IL4+M-CSF)	M(IL4+M-CSF)+AMP	M(LPS+TNF)	M(LPS+TNF)+AMP	M(LPS+IFN-gamma)	M(LPS)
1	48.79	58.5	82.62	83.5	66.1	84.5
2	22.2	18.1	82.5	79.7	54.6	84.5
3	6.3	11	77.9	83.54	57.6	83.8
4			83.1		60.9	85
Percentage of CD14+ cells, which are CD73 positive
#	M(IL4+M-CSF)	M(IL4+M-CSF)+AMP	M(LPS+TNF)	M(LPS+TNF)+AMP	M(LPS+IFN-gamma)	M(LPS)
1	-0.21	-0.78	16.63	21.54	8.33	15.39
2	-0.34	-0.24	36.71	40.26	16.25	34.27
3	-0.28	-0.45	29.64	27.33	23.66	34.36
4			27.29		6.28	19.29
Percentage of CD14+ cells, which are CD206 positive
#	M(IL4+M-CSF)	M(IL4+M-CSF)+AMP	M(LPS+TNF)	M(LPS+TNF)+AMP	M(LPS+IFN-gamma)	M(LPS)
1	88.37	91.18	8.39	5.58	-0.1	3.38
2	95.69	96.53	21.02	15.9	-0.27	24.22
3	94.49	95.04	21.08	19.98	0.76	35.6
4			24.6		-0.27	30.31

## Sheet: Human qPCR data
Ct values
	B2M	B2M	B2M	B2M
#	M(LPS+TNF)	M(LPS+TNF)+AMPCP	M(IL-4+M-CSF)	M(IL-4+M-CSF)+AMPCP
1	18.136	17.851	18.155	17.791
2	18.052	17.87	17.941	17.877
3	18.648	17.462	19.012	17.203
4	18.436	17.86	18.845	18.125
5	18.512	18.687	18.817	18.569
6	18.779	18.941	18.947	18.77
7	18.603	18.698	18.828	18.709
8	18.168	18.933	18.521	18.879
	NT5E	NT5E	NT5E	NT5E
#	M(LPS+TNF)	M(LPS+TNF)+AMPCP	M(IL-4+M-CSF)	M(IL-4+M-CSF)+AMPCP
1	28.326	27.896	36.019	35.274
2	28.106	28.523	33.321	33.448
3	27.226	26.088	35.258	34.927
4	28.599	27.067	35.605	34.75
5	31.185	31.177	33.008	33.737
6	29.42	29.74	40	36.837
7	29.097	29.877	32.197	32.234
8	29.253	29.553	34.176	34.213
	CCL19	CCL19	CCL19	CCL19
#	M(LPS+TNF)	M(LPS+TNF)+AMPCP	M(IL-4+M-CSF)	M(IL-4+M-CSF)+AMPCP
1	25.761	25.689	32.967	33.724
2	24.862	24.921	32.275	32.363
3	25.998	25.893	33.151	33.164
4	26.288	26.664	29.715	29.856
5	26.489	27.965	31.186	31.008
6	31.062	32.096	35.761	35.986
7	28.174	28.628	35.098	35.099
8	26.792	26.823	35.372	35.66
	MRC1	MRC1	MRC1	MRC1
#	M(LPS+TNF)	M(LPS+TNF)+AMPCP	M(IL-4+M-CSF)	M(IL-4+M-CSF)+AMPCP
1	25.957	22.089	25.321	22.225
2	27.283	22.091	26.842	21.485
3	27.041	23.195	27.331	22.838
4	28.915	23.262	30.252	23.463
5	26.641	23.479	28.501	22.291
6	25.262	24.333	26.367	23.1
7	24.337	24.591	24.309	24.138
8	28.923	23.724	29.214	23.977
Additional experiments:
	B2M	B2M	B2M	B2M	B2M	B2M
#	M(LPS)	M(LPS+TNF)	M(LPS+IFN-gamma)	M(LPS+TNF)+AMP	M(IL4+M-CSF)	M(IL4+M-CSF)+AMP
1	17.951	18.205	16.468	17.901	18.316	18.544
2	19.993	18.186	17.225	18.784	19.01	18.723
3	18.517	18.102	16.957	18.822	19.929	18.151
4	18.009	17.956	16.662
	CCL19	CCL19	CCL19	CCL19	CCL19	CCL19
#	M(LPS)	M(LPS+TNF)	M(LPS+IFN-gamma)	M(LPS+TNF)+AMP	M(IL4+M-CSF)	M(IL4+M-CSF)+AMP
1	27.219	27.285	23.986	26.188	31.334	30.817
2	28.261	27.728	27.449	29.564	35.638	34.74
3	28.816	26.45	26.63	28.458	34.061	30.66
4	25.643	25.556	24.485
	MRC1	MRC1	MRC1	MRC1	MRC1	MRC1
#	M(LPS)	M(LPS+TNF)	M(LPS+IFN-gamma)	M(LPS+TNF)+AMP	M(IL4+M-CSF)	M(IL4+M-CSF)+AMP
1	25.019	25.094	36.219	23.582	22.526	21.594
2	23.156	24.356	30.141	25.687	23.198	23.174
3	28.854	26.25	40	28.161	24.666	23.195
4	23.809	23.474	36.339
	NT5E	NT5E	NT5E	NT5E	NT5E	NT5E
#	M(LPS)	M(LPS+TNF)	M(LPS+IFN-gamma)	M(LPS+TNF)+AMP	M(IL4+M-CSF)	M(IL4+M-CSF)+AMP
1	31.993	31.462	29.302	30.678	40	36.075
2	29.746	28.685	27.285	29.519	35.49	40
3	32.932	31.265	29.943	32.648	36.408	36.741
4	31.132	30.63	27.728

## Sheet: Human Multiplex
IFN-g
	M(LPS+TNF)	M(IL-4+M-CSF)
	337.86	36.105
	425.98	39.03
	384.59	34.64
	329.21	16.53
	406.58	19.61
	355.1	25.7
	389.47	28.71
	389.51	28.71
	372.35	31.68
	421.2	28.71
	352.67	19.61
IL-2
	M(LPS+TNF)	M(IL-4+M-CSF)
	55.25	4.325
	68.23	7.44
	64.07	3.46
	55.57	5.97
	67.82	4.05
	59.99	2.29
	64.69	2.84
	63.65	5.16
	61.14	6.78
	66.99	4.05
	59.04	1.98
IL-6
	M(LPS+TNF)	M(IL-4+M-CSF)
	107457	14.73
	3739100	90.22
	539820	18.98
	65653.6	19.22
	257253	13.98
	99514.3	20.46
	103195	11.21
	76092.3	11.46
	282912	15.36
	2121500	31.92
	150381	6.89
IL-8
	M(LPS+TNF)	M(IL-4+M-CSF)
	179722	412.34
	437212	272.46
	330498	1730.44
	175640	1025.99
	110679	751.77
	104143	86.01
	181345	160.94
	1572803	560.2
	204956	261.88
	108030	99.59
	70587.7	1693.11
IL-12(p40)
	M(LPS+TNF)	M(IL-4+M-CSF)
	96.32	76.93
	161.15	20.72
	183.69
	30.76
	47.25
	146.08
	12.24
	53.14
	26.58
IL-12(p70)
	M(LPS+TNF)	M(IL-4+M-CSF)
	94.495	10.2
	187.85	8.835
	67.28	8.525
	146.77	8.225
	72.83	11.415
	26.97	6.245
	48.71	5.035
	148.59	10.655
	77.04	13.855
	154.17	12.475
	19.17	7.465

## Sheet: Mouse Flowcytometry
Percentage of macrophages which are CD73 positive
	WT M(LPS)	KO M(LPS)	WT M(-)LPS	WT M(IL-4c)	KO M(IL-4c)	WT M(-)IL-4c	WT Resident	KO Resident
	6.2	6.25	6.13	1.62	1.08	2.45	70.57	3.76
	6.75	8.35	2.67	2.98	1.71	2.75	74.1	3.1
	9.06	9.31		2.5	1.33		58.58	3.28
	8.97	0.72		1.65			58.11	4.26
	5.31	2.41		2.1			75.38	4.74
	1.88	2.58					89.63	2.56
	3.11						86.03	0.23
	3.3						87.13	0.32
							85.81
							75.96
							86.26
Permeabilized: Percentage of Relm alpha positive leukocytes
	WT M(LPS)	KO M(LPS)	WT M(IL-4c)	KO M(IL-4c)	WT M(-)IL-4c	KO M(-)IL-4c
	6.23	2.6	78.65	51.03	9.66	12.88
	5.18	1.91	66.13	48.81	11.32	22.37
	6.18	2.16	54.58	44.66	1.55	2.44
	4.23	17.76	72.41	65.52
	6.53	26.02	74.46	90.28
	10.97	4.95	82.64	79.63
	2.84		72.85	83.46
	0.48
Permeabilized: Percentage of YM-1 positive leukocytes
	WT M(LPS)	KO M(LPS)	WT M(IL-4c)	KO M(IL-4c)	WT M(-)IL-4c	KO M(-)IL-4c
			58.11	38.35	0.64	0.18
			37.15	34.34	0.94	0.97
			38.98	17.74	10.66	11.87
			31.75	36.38
			50.34	69.59
			61.79	48.78
			47.58	60.37
Peritoneal cell counts *10^6
	WT M(LPS)	KO M(LPS)	WT M(-)LPS	WT M(IL-4c)	KO M(IL-4c)	WT M(-)IL-4c	KO M(-)IL-4c
	16	8.47	16.5	12.6	25.5	23.6	26.5
	14.8	13.5	9.7	6.68	19.6	22	21
	12.6	13.4		9.5	25.7	31.5
	11.9	4.95		21	24	28
	8.2	7.86		16.8	19	39.7
	8.97	9.22		8.4	12.4
	17.9			11.3	30.5
				17.5	24
				10.4	14.8
				7.6	18
				16.5
				12.7
Percentage of CD11b positive leukocytes
	WT M(LPS)	KO M(LPS)	WT M(IL-4c)	KO M(IL-4c)	WT M(-)IL-4c	KO M(-)IL-4c
	74.95	74.14	84.03	85.35	72.01
	64.05	70.07	77.65	81.87	73.73
	63.3	58.94	76.07	80.83
	63.24	70.74	86.7
	61.11	67.52	79.09
	64.72	72.03
	53.25
	59.14
Percentage of Ly6C positive leukocytes
	WT M(LPS)	KO M(LPS)	WT M(IL-4c)	KO M(IL-4c)	WT M(-)IL-4c	KO M(-)IL-4c
	78.48	80.87	9.5	6.21	3.76	4
	76.94	76.66	5.52	7.27	2.89	13.95
	74.3	72.24	6.19	4.27	2.53	2.96
			3.82	5.91
			7.11	2.85
			2.32	6.73
			8.93	4.88
Percentage of F4/80 positive leukocytes
	WT M(LPS)	KO M(LPS)	WT M(IL-4c)	KO M(IL-4c)	WT M(-)IL-4c	KO M(-)IL-4c
	55.82	50.3	82.78	78.1	75.15
	41.7	39.55	58.64	69.95	75
	48.98	30.94	63.9	76.2
	51.18	40.15	86.16
	44.32	47.24	75.61
	44.41	37.31
	43.59
	34.23
Percentage of CD206 positive leukocytes
	WT M(LPS)	KO M(LPS)	WT M(IL-4c)	KO M(IL-4c)	WT M(-)IL-4c	KO M(-)IL-4c
	5.21	4.6	77.12	80.18	51.2	59.66
	4.85	5.1	79.69	82.96	61.79	48.75
	4.67	4.92	79.35	78.71	41.67	54.38
	5.03	7.53	75.65	79.37	36.24
	6.35	8.38	49.26	64.19	33.09
	5.32	6.89	58.98	50
	5.78		50.49	64.11
	5.05		57.12	65.86
			39.27	47.77
			38.16	58.06
			72.65
			58.51
Percentage of Ly6G positive leukocytes
	WT M(LPS)	KO M(LPS)	WT M(IL-4c)	KO M(IL-4c)	WT M(-)IL-4c	KO M(-)IL-4c
	55.1	60.82	5.48	5.73	2.14	1.89
	56.99	64.78	3.68	6.64	1.73	6.86
	54.49	54.66	4.09	2.37	2.89	2.37
			3.38	6.65	7.7
			8.1	4.76	6.5
			2.77	8.13
			10.23	6.85
			10.84	11.7
			19.18	12.73
			14.85	17.08
			12.03
			12.51
Percentage of CD73 positive leukocytes
	WT M(LPS)	KO M(LPS)	WT M(IL-4c)	KO M(IL-4c)	WT M(-)IL-4c	KO M(-)IL-4c	WT M(-)LPS
	9.03	1.64	2.85	2.59	2.46	1.71	15
	8.7	2.69	3.61	0.84	3.79		12
	9.4	2.02	2.95	1.41	4.78
	15.28	3.4	4.44	2.25
	15.67	4.84	6.83	2.94
	16.2	4.83	6.47	2.2
	12.23		4.31
	13.35		6.15
Percentage of CD73 positive lymphocytes
	WT M(LPS)	KO M(LPS)	WT M(-)LPS	WT M(IL-4c)	KO M(IL-4c)	WT M(-)IL-4c	KO M(-)IL-4c
	30.46	5.37	31.98	24.38	6.22	24.78	3.02
	30.45	1.53	31.49	18.11	1.39	26.27
	29.48	1.51		22.64	3.27	33.06
	34.58	2.97		30.37	3.99
	25.37	4.6		30.1	2.82
	29.35	5.27		32.48	6.89
	20.67			30.44
	27.01			34.08

## Sheet: Mouse qPCR data
Ct values
	Mrc
#	WT M(LPS)	KO M(LPS)	WT M(IL-4c)	KO M(IL-4c)	WT M(-)IL-4c	KO M(-)IL-4c)	WT M(-)LPS
1	27.928	28.89	22.626	22.674	25.259	25.109	26.376
2	27.572	27.611	23.205	23.217	25.303	23.923	27.799
3	29.634	27.927	22.962	22.929	24.846	24.92	27.938
4	26.494	27.446	23.524	22.075	25.105
5	26.005	28.153	22.983	22.24	25.082
6	26.866	28.04	22.14	22.208
7	26.314		22.112	22.725
8	32.023		22.302	21.516
9	32.812		22.428	22.361
10	28.701		21.891	21.766
11	28.392		21.932
12	28.408		22.339
13	28.273
14	29.34
Ct values
	iNOS
#	WT M(LPS)	KO M(LPS)	WT M(IL-4c)	KO M(IL-4c)	WT M(-)IL-4c	KO M(-)IL-4c)	WT M(-)LPS
1	26.858	27.602	32.79	32.221	35.448	36.526	33.135
2	25.421	25.437	30.952	31.478	36.503	33.137	34.788
3	28.934	27.238	30.964	31.607	34.91	36.469	35.684
4	28.021	25.819	33.837	30.525	36.698
5	27.053	26.761	32.506	30.503	36.068
6	27.914	26.367	30.425	32.162
7	28.568		31.201	31.64
8	32.857		30.905	32.022
9	32.738		31.134	32.537
10	27.671		31.777	32.023
11	26.987		32.835
12	26.475		31.031
13	26.349
14	26.05
Ct values
	Nt5e
#	WT M(LPS)	KO M(LPS)	WT M(IL-4c)	KO M(IL-4c)	WT M(-)IL-4c	KO M(-)IL-4c)	WT M(-)LPS
1	30.909	33.803	31.338	36.071	32.071	35.837	31.807
2	30.966	33.629	30.577	36.444	31.492	32.046	31.797
3	32.945	33.098	30.983	35.786	28.766	35.775	32.883
4	30.241	34.181	32.1	36.128	30.862
5	30.972	34.469	30.707	35.825	31.006
6	31.027	34.33	28.81	34.898
7	31.747		29.312	34.648
8	35.068		29.733	36.688
9	36.335		28.685	35.407
10	31.882		29.471	34.919
11	31.194		30.03
12	31.284		28.875
13	31.444
14	31.794
Ct values
	Beta-actin
#	WT M(LPS)	KO M(LPS)	WT M(IL-4c)	KO M(IL-4c)	WT M(-)IL-4c	KO M(-)IL-4c)	WT M(-)LPS
1	17.851	18.53	17.293	17.748	17.525	17.874	17.794
2	17.517	17.552	17.415	17.577	17.629	16.857	18.659
3	19.325	17.896	17.343	17.989	17.082	17.884	18.855
4	17.838	16.88	18.025	17.13	17.938
5	17.284	17.33	17.422	17.115	17.713
6	17.889	17.219	16.584	17.299
7	18.115		17.069	17.48
8	22.914		16.961	17.739
9	23.526		16.848	17.675
10	18.381		17.666	17.502
11	17.629		17.7
12	17.443		17.697
13	17.251
14	18.997
Ct values
	Arg1
#	WT M(LPS)	KO M(LPS)	WT M(IL-4c)	KO M(IL-4c)	WT M(-)IL-4c	KO M(-)IL-4c)	WT M(-)LPS
1	25.876	21.86	17.173	18.119	21.207	23.044	20.864
2	26.359	20.559	17.603	17.791	21.242	21.587
3	20.776	21.649	17.828	18.413	22.151	22.174
4	19.613	20.398	17.459	18.084	22.622
5	20.269	21.198	17.817	17.718	22.94
6	20.767	21.069	17.927	19.508
7	22.755		18.024	18.556
8	21.316		17.968	18.87
9	22.077		18.145	17.977
10	22.188		18.316	18.768
11	21.876		18.251	17.991
12	20.822		17.909
13	21.782
14	26.809
Ct values
	Beta-actin (Control for Arg1)
#	WT M(LPS)	KO M(LPS)	WT M(IL-4c)	KO M(IL-4c)	WT M(-)IL-4c	KO M(-)IL-4c)	WT M(-)LPS
1	22.23	17.302	16.172	16.597	16.426	17.1	17.052
2	22.983	16.614	16.643	16.618	16.846	17.049
3	16.659	17.386	16.589	18.142	17.238	16.738
4	16.367	16.097	16.503	16.828	17.103
5	16.646	16.879	16.593	16.443	17.009
6	16.881	16.904	16.582	17.151
7	17.59		16.878	16.867
8	16.927		16.752	16.944
9	17.827		16.479	17.228
10	17.886		16.961	17.123
11	17.093		16.913	16.896
12	16.577		16.89
13	16.899
14	20.886

## Sheet: Mouse Multiplex
IL-6
	WT M(LPS)	KO M(LPS)	WT M(-)LPS	WT M(IL-4c)	KO M(IL-4c)	WT M(-)IL-4c	KO M(-)IL-4c
	1874.71	1064.43	66.19	2.36	2.825	0.08	1.57
	396.875	1753.14	75.86	2.325	3.96
	806.52	274.775		0.74	3.38
	450.085	474.28		0.45	1.98
	704.905	999.45		0.98	1.69
	424.315	614.895		0.265	2.535
	636.465			0.08
	924.02			2.415
				0.8
IL-12(p40)
	WT M(LPS)	KO M(LPS)	WT M(-)LPS	WT M(IL-4c)	KO M(IL-4c)	WT M(-)IL-4c	KO M(-)IL-4c
	887.315	534.06	37.93	24.03	27.28	10.83	8.425
	486.665	788.685	30.19	33.78	33.545	9.27	15.695
	640.15	431.145		18.41	14.99	12.26
	626.54	451.645		16.76	40.115	11.785
	640.865	679.265		15.34	24.255
	474.54	517.765		9.39	15.34
	776.05			8.91	24.96
	491.445			19.35
				15.815
KC
	WT M(LPS)	KO M(LPS)	WT M(-)LPS	WT M(IL-4c)	KO M(IL-4c)	WT M(-)IL-4c	KO M(-)IL-4c
	202.985	109.145	3.755	2.015	4.77	0.26	0.185
	46.355	381.425	6.115	2.75	4.555
	92.75	48.115		1.315	0.27
	155.395	65.885		1.25	4.895
	100.57	194.825		0.845	0.915
	78.54	154.575		0.335	1.48
	125.64			2.265	2.51
	203.96			0.85
				1.83
Eotaxin
	WT M(LPS)	KO M(LPS)	WT M(-)LPS	WT M(IL-4c)	KO M(IL-4c)	WT M(-)IL-4c	KO M(-)IL-4c
	1411.3	590.825
	387.14	844.83
	606.73	225.66
	401.86	226.775
	501.25	1014.28
	523.57	523.57
	1083.33
	1094.28
G-CSF
	WT M(LPS)	KO M(LPS)	WT M(-)LPS	WT M(IL-4c)	KO M(IL-4c)	WT M(-)IL-4c	KO M(-)IL-4c
	74712.6	46405.7	278.915	49.455	102.655	10.535	5.415
	49606.9	72458.1	276.75	61.86	183.545	18.35	60.52
	55144.5	39942.5		72.62	38.615	7.71
	42187.2	53621.9		47.025	79.605	21.39
	48579.4	102835		41.875	87.11
	42523.1	52446.4		49.455	105.335
	106782			43.505	97.83
	50790.2			66.975
				29.63
GM-CSF
	WT M(LPS)	KO M(LPS)	WT M(-)LPS	WT M(IL-4c)	KO M(IL-4c)	WT M(-)IL-4c	KO M(-)IL-4c
	121.38	89.315			23.02
	84.965	127.285
	96.52	74.21
	72.82	78.165
	95.11	95.06
	66.32	66.84
	87.555
	73.845
IL-1a
	WT M(LPS)	KO M(LPS)	WT M(-)LPS	WT M(IL-4c)	KO M(IL-4c)	WT M(-)IL-4c	KO M(-)IL-4c
	24.47	16.465			0.65	1.11	1.26
	22.015	21.9				1.73
	13.9	19.2
	17.105	25.305
	24.625	25.995
	19.225	22.5
	21.455
	20.24
IL-1b
	WT M(LPS)	KO M(LPS)	WT M(-)LPS	WT M(IL-4c)	KO M(IL-4c)	WT M(-)IL-4c	KO M(-)IL-4c
	25.44	14.67
	12.75	27.535
	12.425	8.475
	6.28	7.25
	13.06	19.055
	5.94	2.99
	19.365
	11.3
IL-3
	WT M(LPS)	KO M(LPS)	WT M(-)LPS	WT M(IL-4c)	KO M(IL-4c)	WT M(-)IL-4c	KO M(-)IL-4c
	3.16	2.22	0.17	2.335	4.09
	2.335	3.77	0.1	2.335	4.85
	3.165	2.07		0.865	0.65
	1.885	1.96		0.58	5.78
	2.525	2.225		0.51	2.87
	1.885	1.96		0.1	0.545
	2.635			1.12	2.635
	2.185			0.44
IL-4
	WT M(LPS)	KO M(LPS)	WT M(-)LPS	WT M(IL-4c)	KO M(IL-4c)	WT M(-)IL-4c	KO M(-)IL-4c
	2.835	1.99	1.04	9.935	13.705	0.14	0.245
	1.92	2.7	1.38	10.815	8.39	0.21	0.14
	2.12	1.585		10.07	6.77
				6.165	5.26	0.105
	1.585	1.65				0.07
	1.715	2.12		12.765	10.81
	1.45	1.72		8.185	5.395
	2.255			8.455	12.095
	1.785			19.53
				10.34
IL-5
	WT M(LPS)	KO M(LPS)	WT M(-)LPS	WT M(IL-4c)	KO M(IL-4c)	WT M(-)IL-4c	KO M(-)IL-4c
	55.31	23.49	21.59	2.005	2.705		0.89
	13.37	36.32	27.155	1.78	2.22
	30.605	13.53		0.09	4.76
	24.865	8.47			1.58
	28.92	28.64			1.355
	32.55	27.935
	32.41
	25.795
IL-10
	WT M(LPS)	KO M(LPS)	WT M(-)LPS	WT M(IL-4c)	KO M(IL-4c)	WT M(-)IL-4c	KO M(-)IL-4c
	33.245	21.21	1.315	0.975	5.03
	18.81	26.735	3.52	2.895	3.62
	28.15	14.265		0.66	6.265
	15.72	20.53		0.21	1.1
	20.06	26.26		0.21	0.21
	13.97	13.58
	19.19
	17.655
IL-12(p70)
	WT M(LPS)	KO M(LPS)	WT M(-)LPS	WT M(IL-4c)	KO M(IL-4c)	WT M(-)IL-4c	KO M(-)IL-4c
	39.465	25.28		0.35	9.695
	18.525	50.925		3.05	3.05
	25.545	12.535			12.275
	13.315	16.19
	20.605	23.98
	5.88	12.805
	16.44
	16.17
IL-13
	WT M(LPS)	KO M(LPS)	WT M(-)LPS	WT M(IL-4c)	KO M(IL-4c)	WT M(-)IL-4c	KO M(-)IL-4c
	184.49	133.94	2.91	34.59	38.665
	132.27	196.305		32.45	16.47
	135.455	95.98			81.535
	118.65	123.81
	147.265	144.765
	102.03	108.305
	133.81
	108.275
IL-17
	WT M(LPS)	KO M(LPS)	WT M(-)LPS	WT M(IL-4c)	KO M(IL-4c)	WT M(-)IL-4c	KO M(-)IL-4c
	9.995	5.72	0.48	4.36	7.725
	5.325	14.085		5.04	6.725
	5.605	5.27		1.695	0.605
	7.285	4.98		1.575	6.835
	6.56	7.06		0.23	1.695
	5.04	4.985		1.095	0.355
	5.605			0.23	1.69
	6.95
MCP-1
	WT M(LPS)	KO M(LPS)	WT M(-)LPS	WT M(IL-4c)	KO M(IL-4c)	WT M(-)IL-4c	KO M(-)IL-4c
	12860.1	19176	315.89	53.91	86.175
	21355.1	7132.73	413.29	66.565	141.04
	18748.5	8021.82		41.335	28.795
	24718	23030.5		19.945	91.89
	15159.6	13123.8		29.775	101.22
	123063			4.79	39.17
	67862.3			45.51	108.5
				25.095
MIP-1a
	WT M(LPS)	KO M(LPS)	WT M(-)LPS	WT M(IL-4c)	KO M(IL-4c)	WT M(-)IL-4c	KO M(-)IL-4c
	71.185	53.14	6.7
	58.815	86.79	7.18
	58.45	42.545
	44.655	61.73
	49.335	65.89
	46.175	52.945
	69.3
	60.345
MIP-1b
	WT M(LPS)	KO M(LPS)	WT M(-)LPS	WT M(IL-4c)	KO M(IL-4c)	WT M(-)IL-4c	KO M(-)IL-4c
	100.28	100.855	27.355	4.695	8.235	1.28	1.56
	82.995	150.69	30.195	6.28	12.735	3.48	5.97
	72.615	49.785		4.71	2.54	0.48
	62.46	83.055		3.23	7.88
	71.205	74.955		3.225	8.21
	59.24	61.33		1.54	4.22
	88.34			0.685	9.59
	59.355			3.375
				2.545
RANTES
	WT M(LPS)	KO M(LPS)	WT M(-)LPS	WT M(IL-4c)	KO M(IL-4c)	WT M(-)IL-4c	KO M(-)IL-4c
	790.275	283.73	7.98	0.47	0.975	0.055	0.18
	334.11	178.47	2.315	0.955	1.705	0.085
	225.515	197.825		0.58	0.51
	354.26	239.475		0.285	1.21
	438.41	274.52		0.235	0.815
	366.23	281.13		0.26	0.26
	476.995			0.425	0.785
	494.12			0.095
TNF-a
	WT M(LPS)	KO M(LPS)	WT M(-)LPS	WT M(IL-4c)	KO M(IL-4c)	WT M(-)IL-4c	KO M(-)IL-4c
	25.995	16.56	0.2	7.25	13.265
	15.7	28.28		9.4	20.42
	19.99	10.26		4.09	0.78
	12.55	13.265		2.225	15.985
	15.985	19.705		3.37	14.835
	12.55	12.835		0.2	2.51
	20.99			5.24	12.55
	17.99			1.935
